# Supplementary material for: Genome-Wide Characterization and Expression Analysis of KH Family Genes Response to ABA and SA in Arabidopsis thaliana
Source: Int J Mol Sci. 2022 Jan 3;23(1):511. doi: 10.3390/ijms23010511 (PMC8745409; doi:10.3390/ijms23010511)
Supplement: Supplementary file 1 [file ijms-23-00511-s001.zip]

Archive with 8 entries (8 files):
- Figure S1.pdf
- Figure S2.pdf
- Figure S3.pdf
- Figure S4.pdf
- Table S1.xlsx
- Table S2.xlsx
- Table S3.xlsx
- Table S4 .xlsx
