# Supplementary material for: Genome-Wide Characterization and Expression Analysis of KH Family Genes Response to ABA and SA in Arabidopsis thaliana
Source: Int J Mol Sci. 2022 Jan 3;23(1):511. doi: 10.3390/ijms23010511 (PMC8745409; doi:10.3390/ijms23010511)
Supplement: Supplementary file 1 [file ijms-23-00511-s001.zip › Table S1.xlsx]

## Sheet: Sheet1
KH family gene	CDS sequence	protein sequence	pI	MW (kDa)	protein sequence length (aa)	CDS sequence length (bp)
AtKH1	ATGATGGAATCTGGCGCTGGTTTCGTGGCCATGGAAGAGAGGATCTCTCCTGGAAGTTTCTTCCAGTATCCTCTTTCTGGATTCCGTGCTTCTCCTAATCGATCCCCTTGTCCTCCCTCTGATCGTGAAAGGTACTTGACTGAATTATTGCAAGAGAGACAAAAGTTGGGTCCCTTTTTGCAAGTTATGCCAAATTGCTGCAGACTGCTTAATCATGAAATCAGGAGGGTCTCTAGTTTTCCTGATCTTGATAGATATGAGCATGGCAGTCCATTTAGATCGCTTGGTCAGCCGACAAATGGAAAGCTTGATTTAGAGGGATGGTCGATGATGCAAGCCGAGGAAAACTGTCACCTCCAGAGAGCTTCTCCATTTCGCGGTCCTTCCCCAGTGGGCTGG…	MMESGAGFVAMEERISPGSFFQYPLSGFRASPNRSPCPPSDRERYLTELLQERQKLGPFLQVMPNCCRLLNHEIRRVSSFPDLDRYEHGSPFRSLGQPTNGKLDLEGWSMMQAEENCHLQRASPFRGPSPVGWIGMPGLPNPPIVKKVIRLDVPVDKYPSYNFVGRILGPRGNSLKRVELATHCRVFIRGRGSVKDTVKEEKLKGKPGYEHLCEPLHVLIEAELPEDIINSRLEHAVHFLESLLKPMVHSYHKSPNMSILFTWF	8.88	30.0747	264	792
AtKH2	ATGGCTAGTACTCTGAGGAACATTCATGACACTGTATACCGCTACTTGTGTCCCGTGAAAAAGACCGGGAGCATTATCGGGAAAGGCGGCGAGATTGCTAAGCAGATAAGGTCTGAGACTAAATCAAACATGAGGATAAACGAGGCTTTACCTGGTTGTGAGGAGCGTGTTGTTACCATGTATTCCACTAATGAGGAGTTGAATCATTTTGGAGATGATGGTGAGCTTGTTTGTCCTGCTTTggatgctcttttcaaggttcatgacatggttgtagcggacgctgatcaagatgatggtactgatgatgataatgatcttggTGAAAAGCAAACGGTAACCGTGAGGATGCTTGTACCGTCTGACCAAATTGGTTGCGTTATTGGGAAAGGAGGTCAA…	MASTLRNIHDTVYRYLCPVKKTGSIIGKGGEIAKQIRSETKSNMRINEALPGCEERVVTMYSTNEELNHFGDDGELVCPALDALFKVHDMVVADADQDDGTDDDNDLGEKQTVTVRMLVPSDQIGCVIGKGGQVIQNLRNDTNAQIRVIKDHLPACALTLSHDELLLIIGEPLVVREALYQVASLLHDNPSRFQHLLLSSSSSSMHQPGAMLMSAALTSSHRNYAVRRDIADAREFCVCFICPAENVGGVIGKGGGFINQIRQETGATIRVNTSETDDDDCIIFISSKEFYEDQSPAVNAAIRLQQRCSEKVGKDANDLAISTRLLVSSSQIGCLIGKGGAVISEMRSVTRANIRILQKEDVPKIAREDEEMVQITGSPDAAMKALTQVILRLRANSFD…	5.78	48.9125	446	1338
AtKH3	ATGGCGGAGGAAGAGGTTATCGCTATCCCCGTGCAGCCATCTGACCACAAGCGCAAGCTTGAGAATCTCGAATCGGAGATCCTCGAGCAGCAACACGCCGGCTCGATTGATAATGACGTTTCTGTAGATGATGACAAAAACGCATCTGATTATTGTCAGCCGAAGCGACCGAAGCTTGACGATGAAGCTGTTGATGGTTTAGGGATTGGGGGAACTGTAGAAAACAGTGGTGATGTTGAATCCAAGGAGGAGGGAACTGAGAAACCCATTGCTCAGAGTGATGAGAATCAAGATGGTAATCCTTTAATTGAGAAAGTTCAGGAGACCATTGATGCTGAGGAATCGGACAATAAGATGGAAGATAACGGTAAGCCTGAGGATAACCAACTAGTTACTCCT…	MAEEEVIAIPVQPSDHKRKLENLESEILEQQHAGSIDNDVSVDDDKNASDYCQPKRPKLDDEAVDGLGIGGTVENSGDVESKEEGTEKPIAQSDENQDGNPLIEKVQETIDAEESDNKMEDNGKPEDNQLVTPEVVTSQDVSVEESKEVNISGSQNEGEDDSKETNDVVAQKEVENGSKEVTDCDSQKEDEANAGGESKEVNGSVSHDEIGDESKEVNGGSTHKEVDDTQSTTRRIDVPSSKVGTLIGKGGEMVRYLQVNSGAKIQIRRDAEADPSSALRPVEIIGTVSCIEKAEKLINAVIAEVEAGGVPALAARGVPEQMEIKVPSDKVGVIIGRGGETIKNMQTKSRARIQLIPQNEGDASKERTVRISGDKRQIDIATALIKDVMYQDGRPSPYS…	4.71	80.4386	763	2289
AtKH4	ATGGAGTTCTCTACCTCAAAACGTCCGGCGACGACAGCGACGGCGGCGGAGTCTGTACATTTCCGTCTTCTCTGTCCGGCAACAAGAACTGGTGCAATAATCGGAAAAGGCGGCTCAGTCATTCGACACCTCCAATCTGTAACCGGTTCAAAAATCCGCGTCATCGATGATATTCCCGTTCCTTCAGAAGAGCGTGTAGTGTTGATAATCGCACCTAGTGGAAAGAAGAAGGACGAATCGAATGTGTGTGATTCCGAAAACCCTGGCTCTGAAGAGCCTAAGCAAGAGAAAGGGAGCGAGTGTGCGGGGACTAGTGGTGGAGATGACGAGGAAGCGCCGTCGTCGGCGCAGATGGCTTTACTTAGGGTTTTCGAAAGAATAGTGTTTGGCGATGACGCT…	MEFSTSKRPATTATAAESVHFRLLCPATRTGAIIGKGGSVIRHLQSVTGSKIRVIDDIPVPSEERVVLIIAPSGKKKDESNVCDSENPGSEEPKQEKGSECAGTSGGDDEEAPSSAQMALLRVFERIVFGDDAATVDGDELDKGESEGLCRMIVRGNQVDYLMSKGGKMIQKIREDSGAIVRISSTDQIPPCAFPGDVVIQMNGKFSSVKKALLLVTNCLQESGAPPTWDECPFPQPGYPPEYHSMEYHPQWDHPPPNPMPEDVGPFNRPVVEEEVAFRLLCPADKVGSLIGKGGAVVRALQNESGASIKVSDPTHDSEERIIVISARENLERRHSLAQDGVMRVHNRIVEIGFEPSAAVVARLLVHSPYIGRLLGKGGHLISEMRRATGASIRVFAKD…	5.74	67.115	621	1863
AtKH5	ATGAGGGTAAACGAGGCATTGCCTGGTTGTGATGAGCGTGTTGTGACTATATATTCTAATAGCGAGGAGAGAAATCGTATTGAAGATGACAATGAGGATTTTGTCTGTCCTGCTTTTGATGCTCTTTTCAAGGTTCATGATATGGTTGTTGTTGAAGAATTTGACGATGATGATGATTATAATGACAATGATGAGTATAGTGAGGGACAAACAGTTGTTACTGTGAGGATGCTTGTGCCTTCTGATCAAATTGGTTATCTTATTGGCAAAGGTGGACCAATTATTCAAACGCTGCGTAATGACACTAATGCTCAGATTCGTGTTAGAAATGATAATCTACCCATGTGTGCTTTGGCATTGAGTCATGATGAGCTTCTTCAGATAATTGGAGATCCTTCT…	MRVNEALPGCDERVVTIYSNSEERNRIEDDNEDFVCPAFDALFKVHDMVVVEEFDDDDDYNDNDEYSEGQTVVTVRMLVPSDQIGYLIGKGGPIIQTLRNDTNAQIRVRNDNLPMCALALSHDELLQIIGDPSAVREALYQVAFLLYNNPSRF	4.16	17.3763	153	459
AtKH6	ATGAACAACCGCCGTGGAGTAACAACCGCCGTATCGAAGCGTCGTCCAGTGATTCACGTGTTACCAGACGAGACAGCGATACGAGTAGTCTGCCACGCGTCAGTAATCGGTGGTATAATCGGTTCAAACGGTTACGTTGTTTCAAAACTCCGGCGTGAAACCGGTACTAAAATCCATTGCGAGTCTCCAGTTAACGGCTCCGACCACTGGGTTGTGTTCATCGTTGGTTCAACCGCTGTTAACCAAAGTATTCTATTGACTGATAGAGTCGGAGAATTCTCCGGCGGTGAGCACGAAGATTGGGTGACGTGTGAAGTGTCCGCCGCTCAGACGGCGTTGATTAGGGTTTTGGAAAGATCATGGGTTGTTTTAGCCGCGAAAGATGGCGGCGGAGTTGTT…	MNNRRGVTTAVSKRRPVIHVLPDETAIRVVCHASVIGGIIGSNGYVVSKLRRETGTKIHCESPVNGSDHWVVFIVGSTAVNQSILLTDRVGEFSGGEHEDWVTCEVSAAQTALIRVLERSWVVLAAKDGGGVVDGEDEEAYCGILADRNQIGAVLGLGGKNVEWMRRNSGAMIRVLPPPICGTKNDELIQITGDVLAVKKALVMVSSYIQNNAPLNGYPPPLSIKGYESLSTDGNSEDPHSEFFPNLRSSSLSNATEIVASNRHLPYDGGNSTERKVVFKIIFTSVVAGGIIGKQGTIIRALQNETGASISVGAPLKVSGERVVTVSARENLESRYSHAQNALALVFARSVEIDVEKGLRPGLHNGAIVKTKLLVPSHFANSFNGNGNREAIIATGADV…	5.94	67.7546	632	1896
AtKH7	ATGGCGTCGTCTTCTCCAACTCAGCTAGCTCACGTCCCGATTCCTCCAGAACCAGGAGGAAGGTCGCCGACACAAGAAGCTAATGAGCCACCAGTTCCGATTTACATTGTGACGGATCCGTTTCAACTTCCTGCTGATTTCCTAAACCCTTCTCCTGAAAAGAAATTGGTTATCGGTTTTGACTGTGAGGGTGTTGACCTCTGCCGACATGGGAAACTTTGTATCATGCAGATTGCATTCTCTAATGCAATATACTTGGTTGATGTCATCGAAGGTGGAGAGGTGATTATGAAAGCGTGTAAGCCTGCACTCGAGTCTAATTACATCACGAAAGTTATTCACGATTGCAAGCGTGACAGTGAGGCTCTATACTTCCAGTTTGGGATAAGATTGCACAAT…	MASSSPTQLAHVPIPPEPGGRSPTQEANEPPVPIYIVTDPFQLPADFLNPSPEKKLVIGFDCEGVDLCRHGKLCIMQIAFSNAIYLVDVIEGGEVIMKACKPALESNYITKVIHDCKRDSEALYFQFGIRLHNVVDTQIAYSLIEEQEGRRRPLDDYISFVSLLADPRYCGISYEEKEEVRVLMRQDPKFWTYRPMTELMIRAAADDVRFLLYLYHKMMGKLNQRSLWHLAVRGALYCRCLCCMNDADFADWPTVPPIPDNLKSEDQCLEEEILSVLDVPPGKMGRVIGRKGASILAIKEACNAEILIGGAKGPPDKIFVIGPVREVRKAEAILRGRMIDY	5.53	38.3876	341	1023
AtKH8	ATGGCGGACGAATCTCAATACTCATCGGATACTTACTCCAACAAACGCAAATACGAAGAACCAACCGCTCCTCCTCCATCAACTCGCAGACCTACCGGCTTCTCTTCTGGTCCGATCCCATCTGCTTCAGTTGATCCCACCGCACCTACCGGTCTTCCACCTTCTTCTTACAACAGCGTTCCTCCTCCGATGGATGAAATCCAGATTGCTAAACAAAAAGCACAAGAAATCGCTGCTCGTCTTCTTAATAGCGCTGATGCTAAACGTCCTCGTGTTGACAATGGTGCTTCTTATGATTATGGTGACAACAAAGGATTTAGCTCATATCCCTCTGAGGGTAAGCAGATGTCAGGGACGGTTCCGTCTTCGATACCGGTTTCGTATGGTAGCTTTCAAGGA…	MADESQYSSDTYSNKRKYEEPTAPPPSTRRPTGFSSGPIPSASVDPTAPTGLPPSSYNSVPPPMDEIQIAKQKAQEIAARLLNSADAKRPRVDNGASYDYGDNKGFSSYPSEGKQMSGTVPSSIPVSYGSFQGTTKKIDIPNMRVGVIIGKGGETIKYLQLQSGAKIQVTRDMDADPNCATRTVDLTGTPDQISKAEQLITDVLQEAEAGNTAGSGGGGGRRMGGQAGADQFVMKIPNNKVGLIIGKGGETIKSMQAKTGARIQVIPLHLPPGDPTPERTLQIDGITEQIEHAKQLVNEIISGENRMRNSAMGGGYPQQGGYQARPPSSWAPPGGPPAQPGYGGYMQPGAYPGPPQYGQSPYGSYPQQTSAGYYDQSSVPPSQQSAQGEYDYYGQQQSQ…	5.32	64.6068	632	1896
AtKH9	ATGTCTGGTTTATACAATAACTCATCTTACTTCTCTCCTGCTCGAGCTGCTTCTCCTCAGATTAGAAGCACTCCTGAGATCGACAGCTCtcagtacttgacggagcttctcgctgaacatcaaaagcttactccttttatgcaggtcctacccatatgtagccgtctattgaatcaaGAgatgttcagggtctctggaatgatgtctaaccaaggatttggtgattttgatagacttcgacacagaaGTCCCAGCCCTATGGCTTCTTCTAATCTTATGTCTAATGTCTCTAATACCGGGTTAGGAGGCTGGAACGGCCTCTCTCAGGAGAGACTTAGTGGAACACCTGGAATGACAATGGATTGGCAAGGTGCACCTGGAAGCCCCAGTTCATACACC…	MSGLYNNSSYFSPARAASPQIRSTPEIDSSQYLTELLAEHQKLTPFMQVLPICSRLLNQEMFRVSGMMSNQGFGDFDRLRHRSPSPMASSNLMSNVSNTGLGGWNGLSQERLSGTPGMTMDWQGAPGSPSSYTVKRILRLEIPVDNYPNFNFVGRLLGPRGNSLKRVEATTGCRVFIRGKGSIKDPEKEDKLRGRPGYEHLNEQLHILIEADLPASIVEIRLRQAQEIIEELLKPVDESQDFIKRQQLRELALLNSNNLREESPGPSGGGSVSPFNSSGKRPKTGC	8.99	31.7209	286	858
AtKH10	atgttgacgaGTCCCAGTAACGCACTTCACAGTAGTACTCCACAATTCTGGCCACTTCGCCGGAGCAAGCTTTGCCGTTCCCGGAATTTCCCTCGTTTTCACTCCGGCGAACGCAGCAGCGGCGGAGGAGGAAAATTGTGCTCGCTCTCTCTTCTCTCCGGAAGTGGCGCCGGTAAATTCAGTGTCAGAGCTCTAGTTAGGCCTGATGATACCGACGACGCTGACTCCGTCGGCGATGGGTCTCTGGCTTTTCCTAACCACGTTTCTGTCAAAATTCCATTCGGAAATAGAGAGATTTTAGTTGAGACTGGTCTCATGGGGAGACAAGCAAGTTCTGCAGTCACGGTCACAGATGGAGAAACTATTGTCTACACATCCGTTTGTCTAGCTGATGTTCCG…	MLTSPSNALHSSTPQFWPLRRSKLCRSRNFPRFHSGERSSGGGGKLCSLSLLSGSGAGKFSVRALVRPDDTDDADSVGDGSLAFPNHVSVKIPFGNREILVETGLMGRQASSAVTVTDGETIVYTSVCLADVPSEPSDFLPLYVHYQERFSAVGRTSGGFFKREGRTKDHEVLICRLIDRPLRPTMPKGFYNETQILSWVLSYDGLHAPDALAVTSAGIAVALSEVPNAKAIAGVRVGLIGGEFIVNPTVKEMEESQLDLFLAGTDTAILTIEGYSNFLPEEMLLQAVKVGQDAVQATCIAIEVLAKKYGKPKMLDAIRLPPPELYKHVKELAGEELTKALQIKSKISRRKAISSLEEKVLTILTEKGYVIDEVAFGTIEAQPDLLEDEDEDEEVVPEG…	5.4	99.5664	922	2766
AtKH11	ATGGCTGAAGCTGAAGATCAGCAAAATTTCGTTGCACACAATGGAGATCAGGTACCAGATCAAGGGTCAGATGAGTTGCATAATGGGTTACCGTACCAGGTTCATGATGAGACCCTTGTTCACCAACCAtacgaggttgaagatccgattcttgaacctcagcagtacgaggtTGATGATCAGTTAGAGTATCATCAATACCAGTTGCAGGACCAGGCTAATGAAGATGTCCAAGATCATTCGCAAGATGACCTACAATATCAGCCACAAAATCAGGAGCAGTTTCAGTTACAAGACGAGGCTCATGATCAGGCTCAGTATCAGGCGCAAGGTGATGTACAAGATCACAATGGTGATGAAGTGCAAGATAAAGTAGAAGATGAGGAAGGAATTCCTGAG…	MAEAEDQQNFVAHNGDQVPDQGSDELHNGLPYQVHDETLVHQPYEVEDPILEPQQYEVDDQLEYHQYQLQDQANEDVQDHSQDDLQYQPQNQEQFQLQDEAHDQAQYQAQGDVQDHNGDEVQDKVEDEEGIPEHLESLQKSEPEEDATVGGEEKRWPGWPGETVFRMLVPAQKVGSIIGRKGDVIKKIVEETRARIKILDGPPGTTERAVMVSGKEEPESSLPPSMDGLLRVHMRIVDGLDGEASQAPPPSKVSTRLLVPASQAGSLIGKQGGTVKAIQEASACIVRVLGSEDLPVFALQDDRVVEVVGEPTSVHRALELIASHLRKFLVDRSIIPFFENQMQKPTRQMDHMPPPHQSWGPPQGHAPSVGGGGYGHNPPPYMQPPPRHDSYYPPPEMRQ…	4.66	60.5779	553	1659
AtKH12	atgcaagtcttacccatttgtagccgactcttaaatcaaGAAATTTTCCGGATCACCGGAATGATGCCCAACCAAGGATTTACCGATTTTGATAGGTTACGGCATCGAAGTCCTAGTCCAATGGCTTCACCAAATCTTATGTCTAATGTTTCCGGTGGTGGATTAGGTGGTTGGAATGGTCTTCCACCAGAGAGAATTGGTGGTCCTCATGGAATGGCAATGGAGTGGCAAGGTGCGCCAGCTAGCCCAAGTTCATACCCAGTGAAGCGTATTTTGCGTTTAGATCTTCCAGTTGATACCTATCCGAATttcaattttgttggaaggcttctgggtcctagagggaattcattaaagcgtgtggaagcaactacgggttgccgtgtGTATATTAGAGGG…	MQVLPICSRLLNQEIFRITGMMPNQGFTDFDRLRHRSPSPMASPNLMSNVSGGGLGGWNGLPPERIGGPHGMAMEWQGAPASPSSYPVKRILRLDLPVDTYPNFNFVGRLLGPRGNSLKRVEATTGCRVYIRGKGSIKDPEKEEKLKGKPGYEHLNEQLHILIEADLPIDIVDIKLRQAQEIIEELVKPVDESQDYIKRQQLRELALLNSNLRENSPGPSGSVSPFNSNAMKRPKTGR	9.39	26.5024	238	714
AtKH13	ATGACAAATATGGGACCACCCATTCCTCAAGTTTCCAGAAACATGCAAGGTTCTGGTAATGGAGGCCGATTCTCAGGGAGGGGAGAGTCTGGGCCTGGCCATGTCTCTAACTTTGGTGACTCAGCCACTGCCAGATTCAGTGTTGATGCCTCTTTAGCCGGTGCAATCATTGGGAAAGGCGGAGTCAGTTCAAAGCAGATATGTCGTCAGACGGGAGTAAAATTATCAATTCAAGATCACGAGAGAGACCCAAACTTGAAGAACATTGTGCTTGAAGGAACACTTGAGCAGATAAGCGAAGCGAGTGCAATGGTAAAAGATTTGATTGGGAGGCTTAATTCAGCAGCTAAGAAACCACCtggtggtggtcttggtggtggtggtggCATGGGTTCTGAA…	MTNMGPPIPQVSRNMQGSGNGGRFSGRGESGPGHVSNFGDSATARFSVDASLAGAIIGKGGVSSKQICRQTGVKLSIQDHERDPNLKNIVLEGTLEQISEASAMVKDLIGRLNSAAKKPPGGGLGGGGGMGSEGKPHPGSNFKTKICERFSKGNCTFGDRCHFAHGEAELRKSGIV	9.51	18.1494	176	528
AtKH14	ATGGCAGAGTCTACTCAGATGGAAGTTGAGACAGCAACAGAAGGAACTGTGCCATTGCCGCCTAAACCAACCTTCAAGCCTTTGAAAGCTCATGAAATGTCTGATGGTAAAGTCCAGTTCAGGAAAATAGCTGTACCACCAAACCGATACTCGCCTCTCAAGAAAGCATGGTTGGATATCTACACACCCATTTACGATCAGATGAAGGTTGACATAAGGATGAATCTCAAAGCCCGCAAAGTCGAGCTTAAAACCCGAGCTGACACTCCCGACATCAGTAATCTTCAGAAGTCTGCGGATTTTGTACACGCTTTCATGCTTGGTTTTGATATCCCTGATGCTATCTCTCTTTTGAGAATGGACGAGCTTTATGTTGAGTCTTTTGAGATCAAGGATGTG…	MAESTQMEVETATEGTVPLPPKPTFKPLKAHEMSDGKVQFRKIAVPPNRYSPLKKAWLDIYTPIYDQMKVDIRMNLKARKVELKTRADTPDISNLQKSADFVHAFMLGFDIPDAISLLRMDELYVESFEIKDVKTLKGEHLSRAIGRLSGKGGKTKFAIENSTKTRIVIADTRIHILGAFSNIKVARSSLCSLIMGSPAGKVYSKLRSVSARLNE	9.71	24.009	215	645
AtKH15	ATGTTCGCTTACAGGACTCTGTTTAGGATTGACCGTGTATTTGGGTTTACGAGTAGATGTTTTCAATCGAAACCGGAATCTTTTAGTATCCTGAGCTTTAGGGGAAGTGAGAAGAGTGCCATGGATGGATATAAGAAGCAGAAGATGGTAAATTTAGTGTGGAGACCCATCTCCACTCAAACCTCTTCAGTTATTGCTGAAGCTGGAAATGAAGTCCAAGAAGTAGCTCAGTGTAGCAAATCAAGTGATGTTTCTAAGGAAGTTATTGAAGGAGAGACAGCTTCAGTTGTTTCAGCTGGAAAGCATTCAGTTTCTCTTGAGGTTGGGGCTTCTTTGATTAAGTTCATTAGAGGGAAAGAAGGAACGACGCAGATGAAACTTGAAGAGGAAATGGGAGTG…	MFAYRTLFRIDRVFGFTSRCFQSKPESFSILSFRGSEKSAMDGYKKQKMVNLVWRPISTQTSSVIAEAGNEVQEVAQCSKSSDVSKEVIEGETASVVSAGKHSVSLEVGASLIKFIRGKEGTTQMKLEEEMGVKIILPSSRNKDHISIEGGSVDCVTKASKRIATIIDEVVRSPSLDYSHFVSLPLAIHPELVDKLVNFQNSILGIHSIASDKQDDQANRATTSVAVDLKANSETNQVNVGIKSIPIVSYPPKAKSKSSTLLDLGIEKSIFIKPSTFHLTVVMLKLWNKDRVNAACDVLKSIFPSVMDALDNKPVFIRLKGLDCMRGPLDKTRVLYAPVEEIGDEGRLLRACRILDFSTNVIYSSGMVRPLN	8.97	40.9643	372	1116
AtKH16	ATGACAGAGGACAACGATGAGGCTAGGGTTCCTCTCAGCGACTCGTCTACAACGAACGATGCTTCTCGAACGAGACAAAGGAGAAAGAGAAAGTGGGATAAGCCAGCGGAGCAACTTGTTGCGGCTGGAGTTGCGTTTCCTCAGTTACTTCCTTTAGGCAACACTATGAATGTTCCTTCTATGTCACCATTGCTCCAAACGCTTTCGGTGCCTCTAGCAGTTCCAAAAGTTAATCAACCTAAAATCCAGGATGAGGTGATCATAGCGCGAGAAATTGTTATCAACGATGCTGAGGCTTCTCTTAGGCACAGGCTTACCAAACGCTCAACTCAAGAAGATATTCAGAGGTCTACCGGTGCTGTGGTGATTACTAGGGGCAAGTATCGTCCTCCAAATGCA…	MTEDNDEARVPLSDSSTTNDASRTRQRRKRKWDKPAEQLVAAGVAFPQLLPLGNTMNVPSMSPLLQTLSVPLAVPKVNQPKIQDEVIIAREIVINDAEASLRHRLTKRSTQEDIQRSTGAVVITRGKYRPPNAPPDGEKPLYLHISAAAQLQLKETTERILAVDRAAAMIEEMMKQKSISQIGSVGLQTVKMLSTCVYLGFEADPSSNVAARIRGPNDQYINHIMNETGATVVLRGRGSGSLENQHGDEAQLPLHLLLSGSNPKSIDDAKRLAENLMDTISVEFGASRVSSSKVYGAVPPPQQLISGAPGSDQENQNLISTYGLMTSIPITAPPYAVSSFPVTPATSLYPQFPVMQSLGISNGGPSQPVAGGTSYSGYAGIYPQATPLQQVAQVLKQSI…	8.99	49.7897	460	1380
AtKH17	ATGACTTCTACTTCCGCTGCGAAGATCTCAATGTTTGGTGCCAAATCTGGATTCGTTATCCCTAAAAACAAACTATCTGGATCATTGATCCCAATTTTTCAACGTGGAAACAAAACCCTAGGAAGTGCCGATTCAGACACTGGACCTCCGTCGAAGCTGGGGAAGAAAAGAAAGACTAAATGGGCTCCTGATTTGTCACAAGATATTGCAGTCAAGAAATGTCGATTTTTAGCTTACCAGAAACGCGTGGATCAAATTACACAGCGATTGGAATCTGGAACTCTTGAAGTGGAGACTAATAGAACTGACCTGGAGTTTGAAAAACGCGAAGCAATTGGGGAGATACTCGAGTTGAATCCGAGGTACAAGGCTCCACCTGATTATAAGCCATTGCTGAAA…	MTSTSAAKISMFGAKSGFVIPKNKLSGSLIPIFQRGNKTLGSADSDTGPPSKLGKKRKTKWAPDLSQDIAVKKCRFLAYQKRVDQITQRLESGTLEVETNRTDLEFEKREAIGEILELNPRYKAPPDYKPLLKEARLPIDVKEHSDFSFLSLIFGSQGDTQKRLEKETGAKVQIFGTKTGGEKVELSPSDENEIQKSWQELYFQISSDTYEKVDAAIAVVELLMSSVSGNTGAGAAPPSSISEIISTIPGNSIATATAPTSERTTDHSQVLQHGSSFHLSSNQAPLHPPLEHFVSGLGYNIQEQELPKNSMNLNPLFAQQLLPVPHDTSLPPGSHVPRPPDSFPFSLSNTPRTYSVTLPPYSGSQIQPIGPRSTVRPSTLFTFHPVHRPTLLPDIDQSV…	9.01	66.4798	607	1821
AtKH18	ATGACGGAGGAAGATTTTGTTGTTATCTCTACGCCGCCTGTCGATCTCAAGCGAAAGCTCGACGAAGTTGAGCTTAATGGAAATATCGTGGATGATAGCAATCAAACATCTGATTCTTCTCAGGCTAAACGAGCGAAGCTAGAAGATGAAGCTCAAGATGGTTTAGATTATGGGAATACACAAGAAAATGGGTCTTCAATGGAGGTAAAAGAGGAAGAACAGCTTCAGGAACCTAAGGAAGAGAATCAAGATTCTGTACCACTTGTTGAGGAAGTTCAGGATCCTATTCATGCTGATGAGTCTGAAAATAAGATTTGTAGTGTAGATCAGCCAACAGATGATCAGGTTAAGCCTGAGGATAACCAACAAGGTTGTATTGAGGATGTCAATGGTGGTGAA…	MTEEDFVVISTPPVDLKRKLDEVELNGNIVDDSNQTSDSSQAKRAKLEDEAQDGLDYGNTQENGSSMEVKEEEQLQEPKEENQDSVPLVEEVQDPIHADESENKICSVDQPTDDQVKPEDNQQGCIEDVNGGEHQKVIDDDSKEVNDGSSQENGKEENKEVDGEKSQKEVDGTQSTTRRIDVPSSKVGVLIGKGGETIRYLQFNSGAKIQILRDSEADPSSALRPVEIIGSVACIESAEKLISAVIAEAEAGGSPALVARGHPSTHAIGIPEQIEIKVPNDKVGLIIGRGGETIKNMQTRSGARTQLIPQHAEGDGLKERTVRISGDKMQIDIATDMIKDVMNQNARPSSYSGGYNQPAYRPQGPGGPPQWGSRGPHAPHPYDYHPRGPYSSQGSYYNS…	4.6	73.167	685	2055
AtKH19	ATGGTAGAACGCAAGAAACGGAAACAGATTCAGAGAAACAACAGTGAGAGCAACAGGAATCAAAAGAGACGAATTTCACATGATAAGATTAATAGAGATGAGCTTGTAGTTTACAGAATCTTATGTCCTATTGATGTTGTTGGAGGTGTTATAGGTAAAAGTGGTAAAGTCATCAACGCCATTAGGCATAACACAAAAGCCAAGATCAAAGTATTTGATCAGTTACATGGTTGCAGCCAAAGAGTCATAACAATCTATTGCTCTGTTAAAGAGAAACAAGAAGAAATCGGTTTTACGAAGAGCGAAAACGAGCCTCTTTGTTGTGCACAAGATGCTCTTCTTAAAGTCTATGATGCAATTGTAGCTAGTGATGAAGAGAACAACACTAAGACTAATGTA…	MVERKKRKQIQRNNSESNRNQKRRISHDKINRDELVVYRILCPIDVVGGVIGKSGKVINAIRHNTKAKIKVFDQLHGCSQRVITIYCSVKEKQEEIGFTKSENEPLCCAQDALLKVYDAIVASDEENNTKTNVDRDDNKECRLLVPFSQSSSLIGKAGENIKRIRRRTRASVKVVSKDVSDPSHVCAMEYDNVVVISGEPESVKQALFAVSAIMYKINPRENIPLDSTSQDVPAASVIVPSDLSNSVYPQTGFYSNQDHILQQGAGVPSYFNALSVSDFQGYAETAANPVPVFASSLPVTHGFGGSSRSEELVFKVLCPLCNIMRVIGKGGSTIKRIREASGSCIEVNDSRTKCGDDECVIIVTATESPDDMKSMAVEAVLLLQEYINDEDAENVKMQL…	8.04	65.7608	606	1818
AtKH20	ATGGCCGCCGTCGCAGATTCCGTTGAGAACAACGGTTCCATAAACCTCCCTGAGAATGAAAACCTTATACCGGCGGGATTCAGTGCCGCCGCATTGCTTGACGAAAACTCTGGCGCTTTCCCTGAATTGAATCAGCCCGATAGCTTAGCTGCTGCTGAGACTACCTTCCCCGATACGAACGATTCCGCGGAGGAGAGGTGGCCAGGTTGGCCTGGTGATTGCGTGTTTCGTATGATCGTTCCGGTGACTAAAGTCGGAGCTATTATTGGACGCAAAGGTGACTTTATAAAGAAGATGTGTGAGGAGACTCGTGCTCGTATCAAAGTCCTTGATGGTCCTGTTAATACTCCCGATCGCATCGTGTTAATATCTGGTAAGGAAGAACCAGAGGCCTACATG…	MAAVADSVENNGSINLPENENLIPAGFSAAALLDENSGAFPELNQPDSLAAAETTFPDTNDSAEERWPGWPGDCVFRMIVPVTKVGAIIGRKGDFIKKMCEETRARIKVLDGPVNTPDRIVLISGKEEPEAYMSPAMDAVLRVFRRVSGLPDNDDDDVQNAGSVFSSVRLLVASTQAINLIGKQGSLIKSIVENSGASVRILSEEETPFYAAQDERIVDLQGEALKILKALEAIVGHLRRFLVDHTVVPLFEKQYLARVSQTRQEEPLAESKSSLHTISSNLMEPDFSLLARREPLFLERDSRVDSRVQPSGVSIYSQDPVLSARHSPGLARVSSAFVTQVSQTMQIPFSYAEDIIGVEGANIAYIRRRSGATITIKESPHPDQITVEIKGTTSQVQTA…	4.92	54.0247	495	1485
AtKH21	atgaaccaagAAATTTTGCGTGTAACCACGCTGTTGGAGAATGCCTTAAGTCAGAGTAGGTTTGATCACCCTAGCCCTCTGGCTTCTGGAGGGATATTTCAGAATTCAAGAGCTGACATGAACGGATGGGCCTCACAATTTCCATCAGAAAGATCGGTTTCATCATCCCCAGCACCAAATTGGCTTAACTCTCCTGGTAGCTCGTCCGGTCTCATCGTCAAGCGAACAATAAGGGTGGATATTCCAGTCGACAAATACCCAAACtacaattttgtcggtcgtctcttgggtcctagaggaaactccctcaaacgagttgaagcgagtactgattgTCGTGTTCTAATAAGGGGTAGAGGCAGCATTAAAGATCCGATTAAGGAGGATATGATGAGAGGT…	MNQEILRVTTLLENALSQSRFDHPSPLASGGIFQNSRADMNGWASQFPSERSVSSSPAPNWLNSPGSSSGLIVKRTIRVDIPVDKYPNYNFVGRLLGPRGNSLKRVEASTDCRVLIRGRGSIKDPIKEDMMRGKPGYEHLNEPLHILVEAELPIEIVDARLMQAREILDDLLTPVEETHDFYKKQQLRELALLNGSLREEGSPMSGSISPYNSLGMKRAKTRG	8.69	24.8533	223	669
AtKH22	ATGGAGTCTACTGAGTCATATGCGGCAGGTTCACCGGAAGAGCTGGCTAAGAGATCCCCTGAACCGCATGATTCTTCCGAAGCTGATTCTGCTGAGAAGCCAACACACATTCGGTTTCTTGTATCCAATGCGGCAGCTGGTTCCGTCATTGGGAAAGGTGGCTCGACCATCACTGAATTTCAGGCAAAGTCTGGGGCAAGGATTCAGCTTTCACGTAATCAAGAGTTTTTCCCGGGGACGACTGACAGAATTATTATGATATCGGGATCAATCAAAGAAGTTGTCAATGGACTGGAACTTATCCTTGATAAATTGCACAGTGAGCTTCATGCTGAAGATGGTAATGAGGTTGAGCCTAGGAGAAGAATTAGACTTGTGGTTCCTAACAGTTCTTGTGGA…	MESTESYAAGSPEELAKRSPEPHDSSEADSAEKPTHIRFLVSNAAAGSVIGKGGSTITEFQAKSGARIQLSRNQEFFPGTTDRIIMISGSIKEVVNGLELILDKLHSELHAEDGNEVEPRRRIRLVVPNSSCGGIIGKGGATIKSFIEESKAGIKISPLDNTFYGLSDRLVTLSGTFEEQMRAIDLILAKLTEDDHYSQNVHSPYSYAAGYNSVNYAPNGSGGKYQNHKEEASTTVTIGVADEHIGLVLGRGGRNIMEITQMTGARIKISDRGDFMSGTTDRKVSITGPQRAIQQAETMIKQKVDSATERTTD	5.69	33.8208	313	939
AtKH23	ATGACAAATCTCCGACCACCGGTTTCTCAAGTTTCCAGAAATATGCAAGGATCTGGTGGTCCCGGCGGCAGATTCTCAGGGAGAGGAGATCCAGGATCAGGCCCTGTTTCAATCTTTGGTGCTTCTACTTCCAAGATCAGTGTAGATGCTTCTTTAGCCGGTGCCATCATTGGAAAAGGTGGAATCCATTCCAAACAGATATGCCGTGAAACAGGAGCAAAATTATCGATTAAAGATCATGAAAGAGACCCAAACTTGAAGATTATCGAGCTGGAAGGAACATTTGAACAGATCAATGTAGCGAGTGGGATGGTGAGAGAGCTTATAGGGAGGCTTGGATCAGTGAAGAAACCTCAAGGGATTGGTGGTCCTGAAGGGAAACCACATCCTGGGAGCAAC…	MTNLRPPVSQVSRNMQGSGGPGGRFSGRGDPGSGPVSIFGASTSKISVDASLAGAIIGKGGIHSKQICRETGAKLSIKDHERDPNLKIIELEGTFEQINVASGMVRELIGRLGSVKKPQGIGGPEGKPHPGSNYKTKICDRYSKGNCTYGDRCHFAHGESELRRSGIA	9.66	17.673	168	504
AtKH24	ATGGAGGGAAAGAAGTTTGGAGCGCAGTCTACCGCTCGTGCGCCACTGCCACTGCCACAGCCGCCATCAGCACCGCCGCCAGAATACGTAACGTTTCGCATTCTCTGCAACGTGTCTCAGGCCGGGCATGTGATCGGGAAACATGGAGGAATGGTTAAGAAGCTTCATAAATCAACAGAATCCAGTATCTGGGTCGAGAAGACTCCTCTTGATGATTCTCCGTACCGTATCATCAAGATTTTCGGTCATGTAGGTTCAGTGTCTAGGGTGAAATTAGGTGTTATTGTTAATAACGTTAGCAACAGGGAGAAGAAGGAGCAAGAACAAGAAGTTGAAGTCTCCAGAGCACAATACGCGTTGATTAGGGTTTTCGAAGCTCTAAATTTCGGAGATTGCACT…	MEGKKFGAQSTARAPLPLPQPPSAPPPEYVTFRILCNVSQAGHVIGKHGGMVKKLHKSTESSIWVEKTPLDDSPYRIIKIFGHVGSVSRVKLGVIVNNVSNREKKEQEQEVEVSRAQYALIRVFEALNFGDCTSSTVSCNLLMEGSHVVTVIGKNGELMQRILEETGCNVQLRSHDLSICTNPGDVVLKIEGNRLSAVMKALVSISSRLQACPPISTASLHAEAVPDALRRPMEYRSQQYREVDPHGSLHRHVEISQEDALVRPFFRTITQPRIDYLPHPSYDHRLITSASKNPPVTIKQPLQASKDDIRQVDLKILCSNESASVVIKTRSVTDASISVGDRHPDCDERLVTITAFEKTKDITSESQRALVLVFSNMYENATAKVLDSGLTSSITARLV…	7.95	66.5556	600	1800
AtKH25	atgtcaccggatcatagaatgtcaccggatcatagaGATAGCCATAGAAAGAGGTCTCGTCCTCAGTCTGACTACGATGATAACGGTGGAAGCAAACGGAGATATCGTGGTGACGATAGAGATTCACTTGTGATTGATCGCGATGACACTGTATTCCGATACCTGTGCCCGGTAAAAAAGATTGGGAGTGTTATTGGTAGAGGAGGTGATATTGTCAAGCAATTGAGGAATGATACTAGATCGAAAATTAGAATAGGCGAAGCAATTCCGGGATGTGATGAACGTGTTATTACTATCTATAGCCCTAGTGATGAGACCAATGCCTTTGGAGATGGAGAGAAAGTTCTTTCTCCTGCGCAGGATGCTTTGTTTAGGATTCATGATAGAGTAGTTGCTGAT…	MSPDHRMSPDHRDSHRKRSRPQSDYDDNGGSKRRYRGDDRDSLVIDRDDTVFRYLCPVKKIGSVIGRGGDIVKQLRNDTRSKIRIGEAIPGCDERVITIYSPSDETNAFGDGEKVLSPAQDALFRIHDRVVADDARSEDSPEGEKQVTAKLLVPSDQIGCILGRGGQIVQNIRSETGAQIRIVKDRNMPLCALNSDELIQISGEVLIVKKALLQIASRLHENPSRSQNLLSSSGGYPAGSLMSHAGGPRLVGLAPLMGSYGRDAGDWSRPLYQPPRNDPPATEFFIRLVSPVENIASVIGKGGALINQLRQETRATIKVDSSRTEGNDCLITISAREVFEDAYSPTIEAVMRLQPKCSDKVERDSGLVSFTTRLLVPSSRIGCILGKGGAIITEMRRMT…	7.57	57.825	533	1599
AtKH26	ATGGTTGAGCGTGGGAAGAGGACTCACAATCGTTTCAGAGACAACAACAATGACAACAACCGGAATCAAAGGAGAAGACTTTCTTACGAATCCGAAGaaaaaaaGATCGATAACAAAGACGATCTCGTTGTTGTTTACAGAATCTTATGCCCAAGTGGTGTCATGGGAAGTGTTATAGGCAAAAGTGGCAAAGTTATTAACTTGATTAGGCAAGAAACTAGAGCTAGGATCAAAGTTGTTGATCCTTTTCCAGGTTGTAGCGAAAGAGTCATAACGATCTTTTGCTCGGTTTCGGAGAAGAAAGACATTGTTGACATTGAGTATAGTGAATTGGATTACTCTGTTCCTTTGTGTTCTGCTCAAGCTGCTCTTCTTAAAGTCCATGATGCTATTGTGGCT…	MVERGKRTHNRFRDNNNDNNRNQRRRLSYESEEKKIDNKDDLVVVYRILCPSGVMGSVIGKSGKVINLIRQETRARIKVVDPFPGCSERVITIFCSVSEKKDIVDIEYSELDYSVPLCSAQAALLKVHDAIVASLATAAENTKIDRDDFRECRLLVPSSQCSIVIGKSGSIIKNIRGRTRANVKVVSKDVSDPSHTCAMDFDNIVMISGETESVKKALFAVSAIMYKVSPREQIPLDTTVQEVPASIIIPSDLSIYPQAGLYPSQDSIFQHGANVSSFIGTLPQGYGENAANPVPVFSASALPVVHGFGGSSRSEKLAIKVICSSSKIGRVIGKGGLTIKGIRQASGSHIEVNDSRTNHDDDCVITVTATESPDDLKSMAVEAVLLLQEKINDEDEDKV…	8.35	69.6768	644	1932
AtKH27	ATGGAGTCCGTCGAAATGAACAATCCCAATTCGCAAACCCTAGATCAACCTCCTCCTTCCTCCAACGGAGACACTGCTCCACTCGCATTGGATCATATGAATCCTCAGAATTCGGAGTCTGTGGCTTTAAACGGTTCTTCTACTCCTATCCCCGATACTAATGGTTCATCAGCAAAGCCTGAGCTCTTACGTCCTTTGCTATCGGAGAACGGTGTTAGCAAGACGCTGAGTGGTAACGATAAGGATCAGTCTGGTGGAGAGGAAGAGACTACAAGCCGGAGGAAGCGTCGGAGTCGGTGGGATCCTCCGCCTTCTGAGTCCATTAATAACCCTAGCGCCGAAGGGGGTACTGATTCCGGTACTGGGACTAGGAAGCGTAAGTCGAGATGGGCAGATGAT…	MESVEMNNPNSQTLDQPPPSSNGDTAPLALDHMNPQNSESVALNGSSTPIPDTNGSSAKPELLRPLLSENGVSKTLSGNDKDQSGGEEETTSRRKRRSRWDPPPSESINNPSAEGGTDSGTGTRKRKSRWADDEPRTQIQLPDFMKDFTGGIEFDPEIQALNSRLLEISRMLQSGMPLDDRPEGQRSPSPEPVYDNMGIRINTREYRARERLNRERQEIIAQIIKKNPAFKPPADYRPPKLHKKLFIPMKEFPGYNFIGLIIGPRGNTQKRMERETGAKIVIRGKGSVKEGRHQQKKDLKYDPSENEDLHVLVEAETQEALEAAAGMVEKLLQPVDEVLNEHKRQQLRELATLNGTIRDEEFCRLCGEPGHRQYACPSRTNTFKSDVLCKICGDGGHPT…	5.88	87.0503	804	2412
AtKH28	ATGGAGAGATCTAGATCCAAGAGAAACTACCACTATGACCAAGACTATGACGGAGATTCCATGCCTAGGTCTAAACCTCGCTACAACAATAATTACCACTTTGGTGGTGGCGGCGGAGGAAATAACAGATACCGTGGCGGCGGCGGTGGTGGAGGTGGAAATGGCCGGCCATCGAAGTCTCATCCTGAAACGATGGCAACAACGACTTATCGAATCCTCTGTCACGACGCTAAAGCAGGAGGTGTTATTGGTAAATCCGGGACAATTATCAAATCTATAAGGCAACACACCGGCGCGTGGATTAACGTGCACGAGCTAGTTCCTGGAGATGCAGAGCGTATCATTGAGATTTCTGATAATCGTAGGCGTGACCCTGATGGGAGAATGCCGTCTTTCTCT…	MERSRSKRNYHYDQDYDGDSMPRSKPRYNNNYHFGGGGGGNNRYRGGGGGGGGNGRPSKSHPETMATTTYRILCHDAKAGGVIGKSGTIIKSIRQHTGAWINVHELVPGDAERIIEISDNRRRDPDGRMPSFSPAQEALFSVHDRILESEAQFGYGGPPPEEEEDYGGVRPGGGRVVTRLVVSRMHVGCLLGKGGKIIEQMRIETKTHIRILPRESNLPRCVSLSEEIVQIVGELNAVKNALAIVSSRLRESQHRDRSNFQGRSHSPERSFAAAGDDYMPQLRRQSSDRFPRGNFRNNNFSSRQSNYAEEAPAVPVGENVYSEELVFQILCPADKIVRVVGESQGIIDLLQNEIGVDVRVSDPVAGSDEQIITISSEEAPDDPFFPAQEALLHIQTQII…	5.75	71.345	652	1956
AtKH29	ATGATGATGATGTCGTCGCTtggtggtggtggtggtggaggaggaggaagtggtggtggtattggtggtggcggcggagggaggtTTATGACGTATTCGTCGTCTCTTTCGGTGCCTCCTTCTGCTCCTCAGTCTCCTAATTACTCCGGTGGTCTCCGATCACAGTCTTCTGTCTTCGTTGAGCAAGAGAAgtatctttcagagttacttgcagagcgtcataagcttactccattcctgcctgtgctTCCACATGCATTTCGGCTACTAAACCAAGAAATTTTGCGTGTAACCACACTGTTGGAGAATGCTACAGTTTTAAGTCAGAGTGGGCTTGACCACCCTAGCCCTCTGGCTTCTGGAGGGATATTTCAGAATGCAAGAGCTGACATGAATGGA…	MMMMSSLGGGGGGGGGSGGGIGGGGGGRFMTYSSSLSVPPSAPQSPNYSGGLRSQSSVFVEQEKYLSELLAERHKLTPFLPVLPHAFRLLNQEILRVTTLLENATVLSQSGLDHPSPLASGGIFQNARADMNGWASQFPSERSVPSSPGPNWLNSPGSSSGLIAKRTIRVDIPVDNYPNFNFVGRLLGPRGNSLKRVEASTDCRVLIRGRGSIKDPIKEEMMRGKPGYEHLNEPLHILVEAELPIEIVDARLMQAREILDDLLTPMEETHDMYKKQQLRELALLNGTLREEGSPMSGSVSPYNSLGMKRAKTREG	7.87	33.9847	315	945
AtKH30	ATGGAGCGAAATAGCGTTAAATTTCATGCAGAGAAGAGATCCGGAGCGTTTGATCCAGGTTCAGGATTCGGATCTTCCAAGAGGGTCAAAACGCATCACACGCAGCTGCTCTCAGCTCTGGTTGTGCCGGTGGGACACGCGGCGTTTAGATTGCTCTGCCCTTTATCACACGTCGGTGCGGTGATTGGAAAATCTGGAAACGTAATCAAACAGCTCCAACAATCAACCGGAGCTAAGATACGGGTCGAGGAGCCTCCGTCTGGGTCTCCGGATCGGGTCATCACGATAATCGCACAAGCAGATTCGAAATCAAGGGTGAAATTGGGTGCTAATAACAATGGCAATGCAGAAGGAGAGAAAAAGGAGGAGGAAGTTGAGGTATCTAAAGCACAAGGAGCG…	MERNSVKFHAEKRSGAFDPGSGFGSSKRVKTHHTQLLSALVVPVGHAAFRLLCPLSHVGAVIGKSGNVIKQLQQSTGAKIRVEEPPSGSPDRVITIIAQADSKSRVKLGANNNGNAEGEKKEEEVEVSKAQGALIKVFELLAAEADSDTVVCRLLTESSHAGAVIGKGGQMVGSIRKETGCKISIRIENLPICADTDDEMVEVEGNAIAVKKALVSISRCLQNCQSIDKVRMVGNRPLEKEFQASLHRPIETIIQESLPRSVEVNPYDYRLRNDEIFPRGTVARANDVIPHDTLHLRRIEAVPQGALRMHIEADRQDVLRRHVEADRQDALRRRIDVVPQETLYMPSDVLRGDCFRQHRERDDSHDSLHRPFEMVPRDAMGMPFESFPRDAYGRPIETM…	7.02	93.6925	857	2571
