# Supplementary material for: Genome-Wide Characterization and Expression Analysis of KH Family Genes Response to ABA and SA in Arabidopsis thaliana
Source: Int J Mol Sci. 2022 Jan 3;23(1):511. doi: 10.3390/ijms23010511 (PMC8745409; doi:10.3390/ijms23010511)
Supplement: Supplementary file 1 [file ijms-23-00511-s001.zip › Table S2.xlsx]

## Sheet: Sheet1
transcript id	KH family id		transcript id	KH family id		transcript id	KH family id		transcript id	KH family id		transcript id	KH family id		transcript id	KH family id
AT1G09660.2	AtKH1		Bra000075.1	BrKH1		KGN49408	CsKH1		Os01t0231900-01	OsKH1		Solyc08g048500.3.1	SlKH1		Zm00001eb018350_T001	ZmKH1
AT1G14170.2	AtKH2		Bra001085.1	BrKH2		KGN43749	CsKH2		Os01t0235800-01	OsKH2		Solyc04g077060.3.1	SlKH2		Zm00001eb021520_T001	ZmKH2
AT1G33680.1	AtKH3		Bra001111.1	BrKH3		KGN60301	CsKH3		Os01t0533450-00	OsKH3		Solyc01g106020.3.1	SlKH3		Zm00001eb023860_T003	ZmKH3
AT1G51580.1	AtKH4		Bra001436.1	BrKH4		KGN52472	CsKH4		Os01t0566900-01	OsKH4		Solyc03g034200.3.1	SlKH4		Zm00001eb030980_T001	ZmKH4
AT2G03110.1	AtKH5		Bra002843.1	BrKH5		KGN45417	CsKH5		Os01t0788950-01	OsKH5		Solyc02g067210.3.1	SlKH5		Zm00001eb044780_T001	ZmKH5
AT2G22600.1	AtKH6		Bra003085.1	BrKH6		KGN52226	CsKH6		Os01t0818300-01	OsKH6		Solyc12g055780.2.1	SlKH6		Zm00001eb062190_T002	ZmKH6
AT2G25910.1	AtKH7		Bra005093.1	BrKH7		KGN57655	CsKH7		Os01t0886300-01	OsKH7		Solyc05g007810.3.1	SlKH7		Zm00001eb067160_T001	ZmKH7
AT2G25970.1	AtKH8		Bra005806.1	BrKH8		KGN60787	CsKH8		Os02t0125500-00	OsKH8		Solyc09g066120.3.1	SlKH8		Zm00001eb077480_T001	ZmKH8
AT2G38610.1	AtKH9		Bra006294.1	BrKH9		KGN62398	CsKH9		Os02t0194200-01	OsKH9		Solyc11g007940.2.1	SlKH9		Zm00001eb085570_T001	ZmKH9
AT3G03710.1	AtKH10		Bra007776.1	BrKH10		KGN61176	CsKH10		Os02t0722700-01	OsKH10		Solyc05g055450.3.1	SlKH10		Zm00001eb095100_T001	ZmKH10
AT3G04610.3	AtKH11		Bra008709.1	BrKH11		KGN46494	CsKH11		Os02t0822300-00	OsKH11		Solyc11g010840.2.1	SlKH11		Zm00001eb102180_T002	ZmKH11
AT3G08620.2	AtKH12		Bra008751.1	BrKH12		KGN52662	CsKH12		Os03t0115200-01	OsKH12		Solyc03g082980.3.1	SlKH12		Zm00001eb118750_T001	ZmKH12
AT3G12130.2	AtKH13		Bra009454.1	BrKH13		KGN43956	CsKH13		Os03t0376800-01	OsKH13		Solyc01g090480.3.1	SlKH13		Zm00001eb118780_T001	ZmKH13
AT3G13230.1	AtKH14		Bra013302.1	BrKH14		KGN59309	CsKH14		Os03t0627500-01	OsKH14		Solyc01g097000.3.1	SlKH14		Zm00001eb145440_T002	ZmKH14
AT3G16230.4	AtKH15		Bra013940.1	BrKH15		KGN54808	CsKH15		Os03t0815700-01	OsKH15		Solyc12g095960.2.1	SlKH15		Zm00001eb149690_T001	ZmKH15
AT3G29390.2	AtKH16		Bra014290.1	BrKH16		KGN62409	CsKH16		Os04t0385700-01	OsKH16		Solyc11g040370.2.1	SlKH16		Zm00001eb151110_T001	ZmKH16
AT3G32940.1	AtKH17		Bra019101.1	BrKH17		KGN45394	CsKH17		Os04t0665700-01	OsKH17		Solyc06g084000.3.1	SlKH17		Zm00001eb159970_T001	ZmKH17
AT4G10070.1	AtKH18		Bra019133.1	BrKH18		KGN66436	CsKH18		Os05t0419500-01	OsKH18		Solyc01g014850.3.1	SlKH18		Zm00001eb171250_T001	ZmKH18
AT4G18375.2	AtKH19		Bra019674.1	BrKH19		KGN53152	CsKH19		Os05t0481500-01	OsKH19		Solyc10g078750.2.1	SlKH19		Zm00001eb174080_T004	ZmKH19
AT4G26000.1	AtKH20		Bra020003.1	BrKH20		KGN58679	CsKH20		Os06t0342500-01	OsKH20		Solyc10g080480.2.1	SlKH20		Zm00001eb189130_T003	ZmKH20
AT4G26480.2	AtKH21		Bra022624.1	BrKH21		KGN59486	CsKH21		Os06t0618100-01	OsKH21		Solyc07g008490.3.1	SlKH21		Zm00001eb191030_T002	ZmKH21
AT5G04430.1	AtKH22		Bra024292.1	BrKH22		KGN54081	CsKH22		Os07t0168000-01	OsKH22		Solyc02g088117.1.1	SlKH22		Zm00001eb197270_T001	ZmKH22
AT5G06770.5	AtKH23		Bra024789.1	BrKH23		KGN54470	CsKH23		Os07t0227400-01	OsKH23		Solyc01g073940.3.1	SlKH23		Zm00001eb205070_T003	ZmKH23
AT5G09560.1	AtKH24		Bra025032.1	BrKH24		KGN56263	CsKH24		Os07t0439100-01	OsKH24		Solyc07g008495.1.1	SlKH24		Zm00001eb206080_T003	ZmKH24
AT5G15270.3	AtKH25		Bra026431.1	BrKH25		KGN56001	CsKH25		Os08t0110800-01	OsKH25		Solyc05g043210.2.1	SlKH25		Zm00001eb212060_T005	ZmKH25
AT5G46190.1	AtKH26		Bra026852.1	BrKH26		KGN49911	CsKH26		Os08t0200400-01	OsKH26		Solyc05g042186.1.1	SlKH26		Zm00001eb218890_T001	ZmKH26
AT5G51300.1	AtKH27		Bra028007.1	BrKH27		KGN44103	CsKH27		Os09t0498600-01	OsKH27		Solyc06g084005.1.1	SlKH27		Zm00001eb220270_T001	ZmKH27
AT5G53060.1	AtKH28		Bra028719.1	BrKH28		KGN59689	CsKH28		Os10t0414700-01	OsKH28		Solyc03g121260.3.1	SlKH28		Zm00001eb221150_T002	ZmKH28
AT5G56140.1	AtKH29		Bra028789.1	BrKH29					Os10t0493100-01	OsKH29		Solyc00g265110.3.1	SlKH29		Zm00001eb223080_T002	ZmKH29
AT5G64390.1	AtKH30		Bra028947.1	BrKH30					Os10t0495000-01	OsKH30		Solyc08g065880.3.1	SlKH30		Zm00001eb230840_T001	ZmKH30
			Bra029703.1	BrKH31					Os10t0497500-01	OsKH31		Solyc08g074335.1.1	SlKH31		Zm00001eb239890_T001	ZmKH31
			Bra029845.1	BrKH32					Os10t0564000-01	OsKH32		Solyc03g063200.3.1	SlKH32		Zm00001eb253130_T001	ZmKH32
			Bra030226.1	BrKH33					Os12t0264500-01	OsKH33		Solyc03g120480.3.1	SlKH33		Zm00001eb259230_T003	ZmKH33
			Bra030791.1	BrKH34					Os12t0597600-01	OsKH34		Solyc05g041740.2.1	SlKH34		Zm00001eb260490_T003	ZmKH34
			Bra031978.1	BrKH35								Solyc03g093350.3.1	SlKH35		Zm00001eb275730_T001	ZmKH35
			Bra034283.1	BrKH36								Solyc05g042180.2.1	SlKH36		Zm00001eb278100_T002	ZmKH36
			Bra034288.1	BrKH37								Solyc09g031930.3.1	SlKH37		Zm00001eb285620_T001	ZmKH37
			Bra034776.1	BrKH38								Solyc10g074870.2.1	SlKH38		Zm00001eb290910_T001	ZmKH38
			Bra037103.1	BrKH39								Solyc08g066120.3.1	SlKH39		Zm00001eb300920_T001	ZmKH39
			Bra037529.1	BrKH40								Solyc06g082710.3.1	SlKH40		Zm00001eb303680_T001	ZmKH40
			Bra038508.1	BrKH41								Solyc01g103410.3.1	SlKH41		Zm00001eb306240_T001	ZmKH41
			Bra038697.1	BrKH42								Solyc06g082620.1.1	SlKH42		Zm00001eb306740_T001	ZmKH42
												Solyc02g086600.3.1	SlKH43		Zm00001eb339370_T005	ZmKH43
												Solyc07g066080.3.1	SlKH44		Zm00001eb347700_T001	ZmKH44
												Solyc11g010310.2.1	SlKH45		Zm00001eb352100_T001	ZmKH45
															Zm00001eb353770_T002	ZmKH46
															Zm00001eb356940_T001	ZmKH47
															Zm00001eb359700_T001	ZmKH48
															Zm00001eb362910_T001	ZmKH49
															Zm00001eb363030_T001	ZmKH50
															Zm00001eb365430_T001	ZmKH51
															Zm00001eb368980_T001	ZmKH52
															Zm00001eb369690_T001	ZmKH53
															Zm00001eb372110_T001	ZmKH54
															Zm00001eb382660_T005	ZmKH55
															Zm00001eb388180_T003	ZmKH56
															Zm00001eb391060_T001	ZmKH57
															Zm00001eb392120_T001	ZmKH58
															Zm00001eb393190_T001	ZmKH59
															Zm00001eb413550_T001	ZmKH60
															Zm00001eb421010_T001	ZmKH61
															Zm00001eb440690_T002	ZmKH62
