# Supplementary material for: Genome-Wide Characterization and Expression Analysis of KH Family Genes Response to ABA and SA in Arabidopsis thaliana
Source: Int J Mol Sci. 2022 Jan 3;23(1):511. doi: 10.3390/ijms23010511 (PMC8745409; doi:10.3390/ijms23010511)
Supplement: Supplementary file 1 [file ijms-23-00511-s001.zip › Table S3.xlsx]

## Sheet: Sheet1
KH family genes	Amino acid length	Envelope		Alignment		HMM		HMM length	Bit score	E-value
		Start	End	Start	End	From	To
AtKH1	264	148	204	150	192	3	38	66	20	0.00046
AtKH2	446	12	69	13	65	2	55	66	33.1	3.5e-08
		114	184	114	182	1	64	66	52.2	3.9e-14
		238	302	240	287	4	52	66	41.8	7.1e-11
		322	391	323	389	2	64	66	53.8	1.2e-14
AtKH3	763	233	300	233	299	1	65	66	54.8	6.2e-15
		321	387	323	386	3	65	66	61	7.2e-17
AtKH4	621	20	82	22	71	3	52	66	41.1	1.2e-10
		149	218	151	216	3	64	66	31.5	1.2e-07
		277	335	279	328	3	53	66	47.1	1.6e-12
		361	430	362	429	2	65	66	41.8	7e-11
		550	614	551	613	2	65	66	31.5	1.1e-07
AtKH5	153	74	143	74	142	1	64	66	54.3	8.8e-15
AtKH6	632	26	86	27	81	2	58	66	28.6	8.9e-07
		142	207	144	206	4	65	66	36.3	3.6e-09
		278	341	285	328	8	52	66	31.4	1.2e-07
		565	627	565	626	1	65	66	30	3.4e-07
AtKH7	341	274	336	277	334	4	64	66	33.8	2.2e-08
AtKH8	632	135	202	135	201	1	65	66	58.3	5e-16
		231	299	233	299	3	66	66	65.7	2.4e-18
AtKH9	286	137	199	151	190	9	48	66	24.9	1.3e-05
AtKH10	922	694	754	696	753	3	65	66	26.1	5.5e-06
AtKH11	553	164	219	165	217	2	55	66	51.4	6.9e-14
		254	323	255	322	2	65	66	54.2	9.6e-15
		435	499	435	498	1	65	66	36.3	3.6e-09
AtKH12	238	93	150	105	141	9	43	66	23.8	2.8e-05
AtKH13	176	43	107	43	106	1	65	66	44.2	1.2e-11
AtKH14	215	140	192	143	187	9	61	66	16.7	0.0047
AtKH15	448	97	159	99	158	3	65	66	27.3	2.3e-06
AtKH16	578	107	143	110	123	21	34	66	-1.5	2200
		205	275	208	272	9	63	66	13.7	0.041
AtKH17	623	160	237	167	210	12	48	66	16.6	0.005
AtKH18	725	177	244	177	243	1	65	66	55.7	3.3e-15
		273	340	274	339	2	65	66	58.3	4.8e-16
AtKH19	606	37	96	38	88	2	53	66	35.3	7.6e-09
		140	212	141	211	2	65	66	50.9	1e-13
		313	375	316	366	4	53	66	34.6	1.3e-08
		396	457	398	455	3	64	66	44.9	7.6e-12
		537	601	538	600	2	65	66	35.6	5.9e-09
AtKH20	495	75	131	76	128	2	55	66	47.4	1.3e-12
		167	236	168	234	2	64	66	34.9	1e-08
		342	405	343	405	2	66	66	44.9	7.6e-12
AtKH21	223	76	134	77	118	2	37	66	19.7	0.00056
AtKH22	313	36	103	37	102	2	65	66	53.3	1.8e-14
		122	189	123	188	2	65	66	48.7	4.9e-13
		235	302	236	301	2	65	66	53.5	1.6e-14
AtKH23	168	43	107	44	107	2	66	66	42.3	4.8e-11
AtKH24	600	31	94	31	89	1	59	66	26.3	4.8e-06
		138	207	142	205	5	64	66	25.6	7.9e-06
		395	464	396	462	2	64	66	33.3	3.1e-08
AtKH25	533	51	108	53	104	3	55	66	39.2	4.7e-10
		148	217	149	216	2	65	66	51.4	6.9e-14
		286	340	288	335	4	52	66	33	4e-08
		371	440	371	438	1	64	66	48.1	7.6e-13
AtKH26	644	45	104	46	96	2	53	66	43	3e-11
		151	223	152	222	2	65	66	50.6	1.3e-13
		318	377	320	371	3	54	66	39	5.3e-10
		400	469	402	467	3	64	66	47.3	1.3e-12
		575	639	575	638	1	65	66	39.9	2.7e-10
AtKH27	804	244	330	256	329	9	65	66	28.3	1.2e-06
AtKH28	652	69	123	69	118	1	51	66	35.3	7.3e-09
		177	247	178	245	2	64	66	42.1	5.8e-11
		578	642	578	641	1	65	66	32.8	4.4e-08
AtKH29	315	167	223	169	209	3	37	66	17.6	0.0025
AtKH30	857	48	109	50	101	3	55	66	49.1	3.6e-13
		151	219	153	217	3	64	66	42.3	4.9e-11
		453	521	454	505	2	54	66	23.9	2.7e-05
		543	612	543	611	1	65	66	50.7	1.1e-13
		777	841	777	840	1	65	66	45.6	4.6e-12
