# Supplementary material for: Genome-Wide Characterization and Expression Analysis of KH Family Genes Response to ABA and SA in Arabidopsis thaliana
Source: Int J Mol Sci. 2022 Jan 3;23(1):511. doi: 10.3390/ijms23010511 (PMC8745409; doi:10.3390/ijms23010511)
Supplement: Supplementary file 1 [file ijms-23-00511-s001.zip › Table S4 .xlsx]

## Sheet: Sheet1
Table S4. The primers used in this study
atkh9-LP	TCTCATTGAATCCAGCATTACC
atkh9-RP	AGCTTGTCGCAGACGTATCTC
atkh29-LP	AAACGCAGCGTTTAGTCATTC
atkh29-RP	AAGCTTATGACGCTCTGCAAG
SALK_BP	ATTTTGCCGATTTCGGAAC
GFP-ATKH9-F	GACGAGCTCGGTACCATGTCTGGTTTATACAATAACTCATC
GFP-ATKH9-R	GGTGTCGACTCTAGAGCATCCTGTTTTCGGGCG
GFP-ATKH29-F	GACGAGCTCGGTACCATGATGATGATGTCGTCGCTTG
GFP-ATKH29-R	GGTGTCGACTCTAGACCCTTCTCTTGTTTTGGCTC
Actin2-F	AGCACTTGCACCAAGCAGCATG
Actin2-R	ACGATTCCTGGACCTGCCTCATC
ABF2-F	TTGACTCTGCCTCGAACGCTTAG
ABF2-R	CCTCTGACTCTGACTCTGACTCTG
ABF4-F	CGTTGACGTTGCCTAGAACAATTAG
ABF4-R	GTTATCTTCTCTTACAACCCCAGC
P5CS-F	TGGGCTCCGATCACAGATTCTAATG
P5CS-R	CTCTTCCAACCCAGCCTCTTG
PR1b-F	GGCAACTTCGTCGGACAGA
pr1b-R	CCGTGGACCTGTTTACATTTTCA
